# Supplementary material for: Physiologically Based Pharmacokinetic Modeling to Assess Antiretroviral–BTK Inhibitor Interactions and Provide Recommendations for Co-Administration Regimens
Source: Pharmaceutics. 2026 Apr 10;18(4):465. doi: 10.3390/pharmaceutics18040465 (PMC13118766; doi:10.3390/pharmaceutics18040465)
Supplement: Supplementary file 1 [file pharmaceutics-18-00465-s001.zip]

Archive with 1 entries (1 files):
- pharmaceutics-4206797-supplementary.pdf
